# Supplementary material for: Improved Bioavailability and Bioaccessibility of Lutein and Isoflavones in Cultured Cells In Vitro through Interaction with Ginger, Curcuma and Black Pepper Extracts
Source: Antioxidants (Basel). 2022 Sep 27;11(10):1917. doi: 10.3390/antiox11101917 (PMC9598320; doi:10.3390/antiox11101917)
Supplement: Supplementary file 1 [file antioxidants-11-01917-s001.zip]

Archive with 1 entries (1 files):
- antioxidants-1903656-supplementary.pdf
